# Supplementary material for: Developmental Trajectories of Internally and Externally Driven Temporal Prediction
Source: PLoS One. 2015 Aug 11;10(8):e0135098. doi: 10.1371/journal.pone.0135098 (PMC4532408; doi:10.1371/journal.pone.0135098)
Supplement: S1 Dataset — (XLSX) [file pone.0135098.s001.xlsx]

## Sheet: Sheet1
id	GROUP	SEX	AGE	MONTHS	HAND	ACC_TS_%	ACC_TL_%	ACC_NS_%	ACC_NL_%	TS	TL	NS	NL
4	1	Female	6	75	dx	92	93	94	92	433	502	496	439
5	1	Male	6	77	dx	84	60	97	85	498	597	539	499
6	1	Female	6	72	dx	82	81	86	85	540	532	642	582
7	1	Male	6	77	dx	100	93	100	90	367	381	529	424
8	1	Female	6	73	dx	92	88	86	79	431	449	490	426
9	1	Male	6	78	dx	82	83	86	79	504	474	516	461
10	1	Female	6	77	dx	97	98	97	85	609	671	738	642
11	1	Male	6	78	dx	95	93	94	95	569	504	633	580
12	1	Female	6	78	dx	92	95	100	77	495	493	563	504
13	1	Male	6	69	dx	92	85	92	92	531	547	589	551
15	1	Male	7	90	dx	100	100	100	95	398	444	505	400
16	1	Female	7	92	dx	95	100	97	100	505	569	569	505
18	1	Female	7	90	dx	97	95	100	100	469	465	546	517
19	1	Male	7	84	dx	92	93	89	92	447	432	493	433
20	1	Female	7	93	dx	97	93	100	100	455	405	583	515
21	1	Male	7	91	dx	97	90	100	95	505	455	588	540
22	1	Female	7	86	dx	97	100	100	100	497	529	672	608
24	1	Female	7	89	sx	92	88	98	98	415	440	564	537
25	1	Male	7	91	dx	97	95	98	100	429	452	464	413
26	1	Female	7	85	dx	97	100	100	100	475	509	559	509
28	2	Female	8	96	dx	100	95	100	100	362	355	395	327
29	1	Male	7	92	dx	97	90	95	93	490	505	557	513
30	1	Female	7	89	dx	84	88	100	93	393	325	366	331
31	1	Male	7	95	dx	100	98	100	98	396	436	458	415
33	2	Male	9	113	dx	89	93	98	95	388	353	424	330
34	2	Female	8	104	dx	97	98	100	98	493	435	606	484
35	2	Male	8	101	dx	97	95	98	75	398	437	483	467
36	2	Female	8	100	dx	97	100	100	95	407	388	407	343
38	2	Female	8	105	dx	97	100	100	95	316	299	381	369
39	2	Male	8	99	dx	100	88	100	98	618	536	613	577
40	2	Female	9	110	dx	95	100	100	98	546	474	506	456
41	2	Male	8	103	dx	95	100	98	98	458	420	471	426
42	2	Female	8	105	sx	100	100	100	100	551	554	529	549
44	3	Female	10	121	sx	97	98	100	103	475	413	559	497
45	3	Male	10	122	sx	100	98	100	95	351	392	437	401
47	2	Male	9	114	sx	100	100	100	105	529	427	574	490
48	2	Female	9	109	dx	95	100	100	95	521	490	527	468
50	2	Female	8	102	dx	97	98	100	98	500	450	512	539
51	2	Male	9	110	dx	97	98	100	93	341	311	416	349
52	2	Female	9	109	sx	97	98	95	105	469	457	506	491
53	2	Male	8	97	dx	95	93	98	95	502	394	548	414
54	2	Female	9	112	dx	95	100	100	100	459	444	506	484
56	2	Male	9	114	dx	97	100	98	100	393	369	449	398
57	3	Female	10	114	dx	87	90	100	95	373	420	491	440
58	3	Male	10	130	dx	97	100	100	98	403	364	372	346
59	3	Female	11	124	dx	97	88	93	90	309	272	321	282
60	3	Male	10	133	dx	92	100	100	98	343	310	485	406
61	2	Female	8	127	dx	100	98	100	100	401	383	430	391
62	2	Female	8	99	dx	97	100	100	100	375	418	583	493
63	2	Female	8	100	dx	53	95	100	88	234	288	318	310
64	3	Female	10	129	dx	100	100	98	100	334	311	370	332
65	3	Female	10	129	sx	97	100	100	93	444	363	432	351
66	3	Male	10	128	dx	95	100	100	90	439	433	503	449
67	3	Female	10	131	dx	87	90	95	98	390	379	461	420
68	3	Female	10	120	dx	97	98	100	95	405	362	412	362
69	2	Male	9	118	dx	100	100	100	100	393	358	399	352
70	3	Female	10	125	dx	92	100	95	100	382	367	391	357
71	3	Male	11	133	dx	92	90	98	93	282	302	319	291
72	3	Female	10	125	dx	97	98	98	93	530	485	552	463
73	3	Male	11	133	dx	95	100	98	100	402	326	413	356
74	3	Female	11	132	dx	100	98	100	98	468	430	521	453
75	3	Male	11	134	dx	92	98	100	98	395	352	406	373
76	3	Female	10	129	dx	92	98	100	95	340	312	350	311
78	3	Male	11	134	dx	100	98	100	98	344	288	362	327
79	2	Male	9	113	dx	92	98	98	95	424	387	474	423
80	2	Male	9	118	dx	100	98	98	98	425	363	467	391
81	2	Male	9	116	dx	100	95	100	98	386	363	456	396
82	2	Male	9	112	sx	100	100	100	98	381	347	383	377
83	3	Male	10	128	dx	100	100	100	100	390	330	429	330
84	3	Male	10	123	dx	100	90	100	93	394	316	485	402
85	3	Male	10	126	dx	100	93	100	95	367	294	406	324
86	3	Male	11	132	dx	92	100	98	90	372	333	430	353
87	1	Male	7	87	dx	95	95	98	80	539	525	636	564
88	1	Female	7	89	dx	100	100	100	98	585	513	700	592
89	1	Male	7	94	sx	92	100	98	98	536	528	497	463
90	1	Female	6	80	dx	84	70	98	95	495	507	647	563
91	1	Female	6	79	dx	89	85	80	79	560	493	605	564
92	1	Female	7	84	dx	95	95	90	95	657	616	670	561
93	1	Male	6	83	dx	97	100	100	98	470	440	464	385
94	2	Female	9	115	dx	97	98	98	100	444	384	480	392
95	2	Female	9	118	dx	95	100	98	98	480	402	524	435
96	2	Female	9	121	dx	100	100	98	95	353	344	377	361
97	2	Female	9	116	dx	97	88	98	93	525	419	547	424
98	3	Female	10	123	dx	87	93	93	98	445	466	492	489
99	2	Female	9	112	dx	95	100	93	93	432	398	504	421
100	2	Male	8	107	dx	58	73	95	93	359	339	461	373
101	2	Male	8	109	dx	100	98	100	100	386	376	528	417
102	2	Male	8	102	dx	89	90	93	90	500	477	576	440
1000	4	Female	52			97	100	100	100	305	276	329	304
1001	4	Female	23			100	95	100	100	331	315	353	313
1002	4	Female	23			97	98	100	95	258	256	314	273
1003	4	Male	18			87	91	100	87	240	228	280	233
1004	4	Female	20			87	89	98	95	278	254	393	295
1005	4	Male	19			87	86	95	93	411	356	476	404
1006	4	Male	57			95	100	100	95	293	330	369	314
1007	4	Female	46			89	98	98	95	393	343	387	384
1008	4	Female	51			100	100	100	98	387	331	368	331
1009	4	Female	59			100	95	100	100	367	343	422	363
1010	4	Female	54			100	100	95	93	420	293	338	291
1011	4	Male	54			100	95	98	100	348	289	405	336
1012	4	Male	28			100	100	100	98	358	353	389	329
1013	4	Male	47			92	95	100	60	282	262	299	236
1014	4	Male	47			103	100	100	103	297	255	353	313
1015	4	Male	45			100	100	100	103	269	280	304	265
1016	4	Female	42			100	95	98	93	297	257	351	297
1017	4	Male	22			100	95	98	100	358	301	386	321
1018	4	Male	22			100	95	100	95	235	244	294	225
1019	4	Male	23			87	88	100	95	227	247	312	250
1020	4	Male	23			97	88	100	95	276	265	274	240
1021	4	Female	21			92	98	98	93	317	310	414	372
1022	4	Female	23			92	98	100	88	257	318	367	358
